# Supplementary material for: Occupancy of the Ethiopian endemic Moorland Francolin in pristine and degraded Afroalpine biome using a camera trap approach
Source: Ecol Evol. 2023 Oct 31;13(11):e10551. doi: 10.1002/ece3.10551 (PMC10617016; doi:10.1002/ece3.10551)
Supplement: Supplementary file 1 — Appendix S1. [file ECE3-13-e10551-s001.zip]

Archive with 6 entries (6 files):
- ece310551-sup-0001-Supinfo.docx
- ece310551-sup-0001-Supinfo01.docx
- ece310551-sup-0002-GCCA_camera_sites.pdf
- ece310551-sup-0002-Supinfo02.pdf
- ece310551-sup-0003-SEA_camera_sites.pdf
- ece310551-sup-0003-Supinfo03.pdf
